# Supplementary material for: An Ex Vivo Intervertebral Disc Slice Culture Model for Studying Disc Degeneration and Immune Cell Interactions
Source: Cells. 2025 Aug 8;14(16):1230. doi: 10.3390/cells14161230 (PMC12384586; doi:10.3390/cells14161230)
Supplement: Supplementary file 1 [file cells-14-01230-s001.zip]

Archive with 1 entries (1 files):
- cells-3765704-supplementary.pdf
